# Supplementary material for: Plastic and Placenta: Identification of Polyethylene Glycol (PEG) Compounds in the Human Placenta by HPLC-MS/MS System
Source: Int J Mol Sci. 2022 Oct 22;23(21):12743. doi: 10.3390/ijms232112743 (PMC9656682; doi:10.3390/ijms232112743)
Supplement: Supplementary file 1 [file ijms-23-12743-s001.zip]

Archive with 1 entries (1 files):
- ijms-1914723-supplementary.pdf
